# Supplementary material for: Identification of cleavage sites and substrate proteins for two mitochondrial intermediate peptidases in Arabidopsis thaliana
Source: J Exp Bot. 2015 Mar 1;66(9):2691–708. doi: 10.1093/jxb/erv064 (PMC4986872; doi:10.1093/jxb/erv064)
Supplement: Supplementary Data [file supp_erv064_jexbot142661_file006.xls]

## Sheet: Tabelle1
Gene	Description	N-terminal peptide Kruft	N-terminal peptide Huang	N-terminal peptide this study	N-terminus the same
AT1G59900.1	pyruvate dehydrogenase complex E1 alpha subunit;encodes the e1 alpha subunit of the pyruvate dehydrogenase complex (PDC)	-	ISTDTTPITIETSLPFTAHLCDPPSR	SRLISTDTTPITIETSLPFTAHLCDPPSR	No
AT5G67590.1	NADH-ubiquinone oxidoreductase-related;Mutant leaves have a reduced capacity for cold acclimation, appear water-soaked, leak electrolytes, and accumulate reactive oxygen species constitutively. Encode a protein with high similarity to the 18-kD Fe-S subunit of complex I (NADH dehydrogenase, EC 1.6.5.3) in the mitochondrial electron transfer chain.	-	ATDAVVESDYK	ATDAVVESDYKRGEIGKVSGIPEEHLSR	Yes
AT3G06050.1	peroxiredoxin IIF;Encodes a mitochondrial matrix localized peroxiredoxin involved in redox homeostasis. Knockout mutants have reduced root growth under certain oxidative stress conditions.	SKLAEGT	SKLAEGTDITSAAPGVSLQK	SKLAEGTDITSAAPGVSLQKAR	Yes
AT1G79440.1	aldehyde dehydrogenase 5F1;Encodes a mitochondrial succinic semialdehyde dehydrogenase (SSADH). Nomenclature according to Kirch, et al (2004).	-	SMDAQSVSEKLR	SMDAQSVSEKLR	Yes
AT2G44620.1	mitochondrial acyl carrier protein 1;Encodes a member of the mitochondrial acyl carrier protein (ACP) family. As part of the mitochondrial matrix, it is likely to be involved in fatty acid or lipoic acid biogenesis. Its acylated form is predominantly present in the mitochondrial membrane while the non-acylated form is soluble.	-	SSHDDHLSR	SSHDDHLSR	Yes
AT3G17240.1	lipoamide dehydrogenase 2;lipoamide dehydrogenase precursor	-	ASSGSDDNDVVIIGGGPGGYVAAIK	ASSGSDDNDVVIIGGGPGGYVAAIKAAQLGLKTTCIEKR	Yes
AT5G23250.1	Succinyl-CoA ligase, alpha subunit;	-	GTTPPPPAAVFVDKNTR	GTTPPPPAAVFVDKNTR	Yes
AT5G08300.1	Succinyl-CoA ligase, alpha subunit;	AXDPHPPAAVFVDK	ASDPHPPAAVFVDKNTR	ASDPHPPAAVFVDKNTR	Yes
AT1G63940.1	monodehydroascorbate reductase 6;	-	VTASFANENR	VTASFANENREFVIVGGGNAAGYAAR	Yes
AT4G26910.1	Dihydrolipoamide succinyltransferase;	-	SAETGDTVEAVVPHMGESITDGTLATFLK	SAETGDTVEAVVPHMGESITDGTLATFLKKPGER	Yes
AT5G55070.1	Dihydrolipoamide succinyltransferase;	-	SSDSGDVVEAVVPHMGESITDGTLAAFLK	SSDSGDVVEAVVPHMGESITDGTLAAFLKKPGDR	Yes
AT2G05710.1	Aconitase 3	-	SSMASEHPFK	MYLTASSSASSSIIR	No
AT1G54220.1	Dihydrolipoamide acetyltransferase, long form protein;	-	SSGSDLPPHQEIGMPSLSPTMTEGNIAR	SSGSDLPPHQEIGMPSLSPTMTEGNIAR	Yes
AT3G13930.1	Dihydrolipoamide acetyltransferase, long form protein;	-	SSSSDLPPHQEIGMPSLSPTMTEGNIAR	SSSSDLPPHQEIGMPSLSPTMTEGNIAR	Yes
AT1G24180.1	Thiamin diphosphate-binding fold (THDP-binding) superfamily protein;Arabidopsis thaliana pyruvate dehydrogenase E1a-like subunit. 81% identical to a previously characterized Arabidopsis mitochondrial PDH E1a-subunit, At1g59900	-	VSTDSSPITIETAVPFTSHLCESPSR	STDSSPITIETAVPFTSHLCESPSR	No
AT5G23140.1	nuclear-encoded CLP protease P7;One of several nuclear-encoded ClpPs (caseinolytic protease). Contains a highly conserved catalytic triad of Ser-type proteases (Ser-His-Asp). The name reflects nomenclature described in Adam et. al (2001).	-	YSLIPMVIEHSSR	SLIPMVIEHSSR	No
AT1G48030.1	mitochondrial lipoamide dehydrogenase 1;Encodes a mitochondrial lipoamide dehydrogenase whose expression is induced by light.	-	ASSGSDENDVVIIGGGPGGYVAAIK	ASSGSDENDVVIIGGGPGGYVAAIKASQLGLKTTCIEKR	Yes
AT3G48000.1	aldehyde dehydrogenase 2B4;Encodes a putative (NAD+) aldehyde dehydrogenase.	-	GTSSAAAEEIINPSVQVSHTQLLINGNFVDSASGK	GTSSAAAEEIINPSVQVSHTQLLINGNFVDSASGKTFPTLD	Yes
AT3G15640.1	Rubredoxin-like superfamily protein;	-	SSDSVETPATK	SSDSVETPATKKVEDVMPIATGHEKEELEAELEGR	Yes
AT3G15020.1	Lactate/malate dehydrogenase family protein;	-	ASESVPDRK	ASESVPDR	Yes
AT1G53240.1	Lactate/malate dehydrogenase family protein;	SSGSVPER	SSGSVPER	SSGSVPER	Yes
AT3G48680.1	gamma carbonic anhydrase-like 2;Encodes a mitochondrial gamma carbonic anhydrase-like protein. Component of the NADH dehydrogenase complex.	-	AAEAVAVATTETPKPK	AAEAVAVATTETPKPKSQVTPSPDR	Yes
AT5G08670.1	ATP synthase alpha/beta family protein;Encodes the mitochondrial ATP synthase beta-subunit. This subunit is encoded by a multigene family of three members (At5g08670, At5g08680, At5g08690) that shared 98% sequence identity at the amino acid level.	ATSXPASXAAPSSAP	ATSSPASSAAPSSAPAKDEGK	ATSSPASSAAPSSAPAKDEGKKTYDYGGKGAIGR	Yes
		ATSSPAXXAA	-	-	-
AT3G45770.1	Polyketide synthase, enoylreductase family protein;	-	STIMSPPSK	STIMSPPSKAIVYEEHGSPDSVTR	Yes
AT5G47630.1	mitochondrial acyl carrier protein 3;Encodes a member of the mitochondrial acyl carrier protein (ACP) family. Its role is currently obscure as it is weakly expressed and has not yet been identified by mitochondrial proteome analysis.	-	TSEAAADGGQDQILSR	TSEAAADGGQDQILSR	Yes
AT3G59760.1	O-acetylserine (thiol) lyase isoform C;Arabidopsis thaliana O-acetylserine (thiol) lyase (OAS-TL) isoform oasC	-	PSVVCEAVKRETGPDGLNIADNVSQLIGKT	ADGSERDPSVVCEAVKR	No
AT1G53580.1	glyoxalase II 3;Mononuclear Fe(II)-containing member of the b-lactamase fold superfamily. ETHE1 is homodimeric in solution, exhibits low-level esterase activity, and specifically binds a single Fe(II) atom in the active site.	-	GSSSSFSSSSSK	VMGSSSSFSSSSSKLLFR	No
AT5G63400.1	Adenylate kinase 1	-	ATGGAAADLEDVQTVDLMSELLR	ATGGAAADLEDVQTVDLMSELLRR	Yes
AT5G07440.1	Glutamate dehydrogenase 2	-	MNALAATNR	MNALAATNRNFR	Yes
AT4G37040.1	methionine aminopeptidase 1D;encodes a methionine aminopeptidase	-	GLTDLLFNR	SGLTDLLFNR	No
AT1G72330.1	alanine aminotransferase 2;Encodes for alanine aminotransferase ALAAT2.	-	SASDSTSSLPVTLDSINPK	SSTSEMSASDSTSSLPVTLDSINPKVLKCEYAVR	No
AT2G29530.1	Tim10	-	ASPIPVGVTK	ASPIPVGVTKEQAFSMAQTEMEYR	Yes
AT1G28960.1	nudix hydrolase homolog 15;	-	MEPAITATSSSSFGGGSSR	MEPAITATSSSSFGGGSSR	Yes
AT1G22840.1	Cytochrome c1	-	ASFDEAPPGNAK	ASFDEAPPGNAKAGEKIFR	Yes
AT1G51650.1	ATP synthase epsilon	-	ASNAAVPFWR	ASNAAVPFWR	Yes
AT5G18800.1	Cox19-like CHCH family protein	-	SSAVDATGNPIPTSAVLTASAK	SSAVDATGNPIPTSAVLTASAKHIGMR	Yes
AT4G10040.1	Cytochrome c2	-	ASFDEAPPGNPK	ASFDEAPPGNPKAGEKIFR	Yes
AT3G62790.1	NADH-ubiquinone oxidoreductase-related	-	ASGWGITGNK	ASGWGITGNKGR	Yes
AT5G50100.1	Putative thiol-disulphide oxidoreductase DCC;	-	IQGTSTDPVITPLK	IQGTSTDPVITPLKNR	Yes
AT1G49410.1	TOM6	-	MFPGMFMR	MFPGMFMR	Yes
AT5G50810.1	TIM8	-	MDPSMANNPELLQFLAQEK	MDPSMANNPELLQFLAQEKER	Yes
AT1G27390.1	TOM20-2	-	MEFSTADFER	MEFSTADFER	Yes
AT4G34700.1	LYR family of Fe/S cluster biogenesis protein	-	SGVSTAAYFAR	SGVSTAAYFAR	Yes
AT1G17290.1	alanine aminotransferas;Encodes for alanine aminotransferase (ALAAT1), involved in alanine catabolism during plants recovery from hypoxia	-	SASDSSSSLPVTLDTINPK	SSSSSSDMSASDSSSSLPVTLDTINPKVIKCEYAVR	No
AT5G52840.1	NADH-ubiquinone oxidoreductase-related;	AKVKQTTGIVGLDVV	-	AKVKQTTGIVGLDVVPNAR	Yes
AT3G52300.1	ATP synthase delta	XGAXKKIADVXFKAS	-	SGAGKKIADVAF	Yes
ATMG01190.1	ATP synthase subunit 1	MELSPRAAELTNL	-	MELSPR	Yes
AT5G20080.1	FAD/NAD(P)-binding oxidoreductase;	DQAKEETGPKTALN	-	DQAKEETGPKTALNPDKWLEFKLQDTAR	Yes
AT5G50850.1	Transketolase family protein;	VRDALNSAIDEEMSADP	-	AAGAKEMTVR	No
AT2G20420.1	ATP citrate lyase (ACL) family protein;	LNIHEYQGAELMGKY	-	ESELVVKSQILAGGR	No
AT3G01280.1	VDAC1	VKGPGLYTEIGKKAR	-	VKGPGLYTEIGKKAR	Yes
AT4G13850.1	glycine-rich RNA-binding protein 2;Encodes a glycine-rich RNA-binding protein. Gene expression is induced by cold.	TKLFIGGLSXXTDD	-	STKLFIGGLSWGTDDASLR	No
