# Supplementary material for: Identification of cleavage sites and substrate proteins for two mitochondrial intermediate peptidases in Arabidopsis thaliana
Source: J Exp Bot. 2015 Mar 1;66(9):2691–708. doi: 10.1093/jxb/erv064 (PMC4986872; doi:10.1093/jxb/erv064)
Supplement: Supplementary Data [file supp_erv064_jexbot142661_file004.xls]

## Sheet: Tabelle1
							Peptide presence
Gene	Description	Met	Acetylated	Identified peptide sequence	Targetp	ΔAtIcp55	ΔAtOct1-1	ΔAtOct1-2
AT1G22840.1	Cytochrome c1	-	Yes	ASFDEAPPGNAKAGEKIFR	-	+	+	+
AT1G32710.1	Cytochrome c oxidase	-	Yes	SSAQMDPHDKMR	47	+	-	-
AT1G51650.1	ATP synthase epsilon	-	Yes	ASNAAVPFWR	25	+	+	+
AT1G53330.1	Pentatricopeptide repeat (PPR)	-	Yes	SAVKSVSSFR	50	+	+	+
AT2G02510.1	NADH dehydrogenase	-	Yes	AKPLGTTGEFFRR	-	+	+	+
		-	No	AKPLGTTGEFFRR	-	+	+	+
AT2G29530.1	Tim10	-	Yes	ASPIPVGVTKEQAFSMAQTEMEYR	-	+	+	+
AT2G30780.1	Pentatricopeptide repeat (PPR)	-	Yes	ASNFVKLGSQFIGKLTR	24	+	+	+
AT3G01280.1	VDAC1	-	Yes	VKGPGLYTEIGKKAR	-	+	-	-
		-	No	VKGPGLYTEIGKKAR	-	+	+	+
AT3G03100.1	17.2kDa subunit Complex I	-	Yes	ALTVAKSALEAIR	-	+	+	+
		-	No	ALTVAKSALEAIR	-	+	+	+
AT3G03600.1	Ribosomal protein S2	-	No	TIHAAVIQKLLNTGAHLGR	52	+	+	+
AT3G12260.1	LYR family of Fe/S cluster biogenesis protein	-	Yes	AAPFALR	66	+	+	+
AT3G52300.1	ATP synthase delta	-	Yes	SGAGKKIADVAF	-	+	+	+
AT3G56070.1	Rotamase cyclophilin 2	-	Yes	ANPKVFFDILIGKMKAGR	-	+	+	+
AT3G62790.1	NADH-ubiquinone oxidoreductase-related	-	Yes	ASGWGITGNKGR	-	+	+	+
AT4G10040.1	Cytochrome c2	-	Yes	ASFDEAPPGNPKAGEKIFR	-	+	+	+
AT4G34700.1	LYR family of Fe/S cluster biogenesis protein	-	Yes	SGVSTAAYFAR	44	+	+	+
AT5G15090.1	VDAC3	-	Yes	VKGPGLYTEIGKKAR	-	+	-	-
		-	No	VKGPGLYTEIGKKAR	-	+	+	+
AT5G18800.1	Cox19-like CHCH family protein	-	Yes	SSAVDATGNPIPTSAVLTASAKHIGMR	28	+	+	+
AT5G63400.1	Adenylate kinase 1	-	Yes	ATGGAAADLEDVQTVDLMSELLRR	-	+	+	+
AT5G66510.1	CA3	-	Yes	GTMGKAFYSVGFWIR	29	+	+	-
AT5G67500.1	VDAC2	-	Yes	SKGPGLFTDIGKKAKDLLTR	-	+	+	+
AT1G52620.1	Pentatricopeptide repeat (PPR)	-	Yes	SKTLLSR	30	-	+	-
AT1G27390.1	TOM20-2	Met	Yes	MEFSTADFER	-	+	+	+
AT1G49410.1	TOM6	Met	Yes	MFPGMFMR	33	+	+	+
AT2G02050.1	B18 subunit complex I	Met	Yes	MEVPGSSKKMIATQEEMSAAKIALGSR	-	+	+	+
		Met	No	MEVPGSSKKMIATQEEMSAAKIALGSR	-	+	-	+
AT2G05710.1	Aconitase 3	Met	No	MYLTASSSASSSIIR	90	+	-	+
AT3G06310.1	Cox19-like CHCH family protein	Met	Yes	MEANAAVDGTGNPIPTSAVLTASAKHIGIR	-	+	+	+
AT3G27890.1	NADPH:quinone oxidoreductase	Met	Yes	MEAVTAIKPLIR	32	+	+	+
AT5G07440.1	Glutamate dehydrogenase 2	Met	Yes	MNALAATNRNFR	18	+	+	+
AT5G18170.1	Glutamate dehydrogenase 1	Met	Yes	MNALAATNRNFKLAAR	18	+	-	-
AT5G43430.1	Electron transfer flavoprotein beta	Met	No	MKILVAVKR	-	+	-	+
AT5G50810.1	TIM8	Met	Yes	MDPSMANNPELLQFLAQEKER	-	+	+	+
AT5G57815.1	Cytochrome c oxidase	Met	Yes	MEDEIELKTAPADF	-	+	-	+
		Met	No	MEDEIELKTAPADF	-	+	-	-
ATMG00210.1	Ribosomal protein L5	Met	No	MFPLNFHYEDVLR	-	+	-	-
ATMG01190.1	ATP synthase subunit 1	Met	No	MELSPR	-	+	-	+
