# Supplementary material for: Identification of cleavage sites and substrate proteins for two mitochondrial intermediate peptidases in Arabidopsis thaliana
Source: J Exp Bot. 2015 Mar 1;66(9):2691–708. doi: 10.1093/jxb/erv064 (PMC4986872; doi:10.1093/jxb/erv064)
Supplement: Supplementary Data [file supp_erv064_jexbot142661_file002.xls]

## Sheet: Icp55 Alignments
	ScIcp55	-	M	L	H	R	I	N	P	V	R	F	S	M	Q	S	C	Q	R	Y	F	S	K	L	V	S	P	L	E	Q	H	K	S	N	T	F	T	N	R	V	R	I	P	I	E	A	G	Q	P
	AT1G09300.1	-	M	-	-	-	-	-	-	-	-	-	-	-	Q	F	L	A	R	N	L	V	R	R	V	S	R	T	Q	V	V	S	R	N	A	Y	S	T	Q	T	V	R	D	I	-	-	G	Q	P
	AT1G09300.2	-	M	-	-	-	-	-	-	-	-	-	-	L	R	W	F	A	L	-	-	-	-	-	-	-	-	-	-	-	-	-	-	-	-	-	-	-	-	-	-	-	-	-	-	-	-	-	-
	I
	ScIcp55	-	T	R	P	F	-	L	I	K	S	G	E	L	T	P	G	I	S	A	L	E	Y	Y	E	R	R	I	R	L	A	E	T	L	P	P	K	S	C	V	I	L	A	G	N	D	I	Q	F
	AT1G09300.1	-	S	H	P	H	-	L	M	A	E	G	E	V	T	P	G	I	R	I	E	E	Y	I	G	R	R	K	K	L	V	E	L	L	P	E	N	S	L	A	I	I	S	S	A	P	V	K	M
	AT1G09300.2	-	-	-	P	H	Q	L	M	A	E	G	E	V	T	P	G	I	R	I	E	E	Y	I	G	R	R	K	K	L	V	E	L	L	P	E	N	S	L	A	I	I	S	S	A	P	V	K	M
	I
	ScIcp55	-	A	V	F	Y	P	F	Q	Q	E	N	D	L	F	Y	L	S	G	W	N	E	P	N	S	V	M	I	L	E	K	P	T	D	S	L	S	D	T	I	F	H	M	L	V	P	P	K	D
	AT1G09300.1	-	V	V	P	Y	T	F	R	Q	D	A	D	Y	L	Y	L	T	G	C	Q	Q	P	G	G	V	A	V	L	-	-	-	S	D	E	R	G	L	C	M	F	M	P	E	S	T	P	K	D
	AT1G09300.2	-	V	V	P	Y	T	F	R	Q	D	A	D	Y	L	Y	L	T	G	C	Q	Q	P	G	G	V	A	V	L	-	-	-	S	D	E	R	G	L	C	M	F	M	P	E	S	T	P	K	D
	I
	ScIcp55	-	E	K	W	E	G	F	R	S	G	V	Y	G	V	Q	E	I	F	N	A	D	E	S	A	S	I	N	D	L	S	K	Y	L	P	K	I	I	N	R	N	D	F	I	Y	F	D	M	L
	AT1G09300.1	-	-	A	W	E	G	E	V	A	G	V	D	A	A	S	E	V	F	K	A	D	Q	A	Y	P	I	S	K	L	P	E	I	L	S	D	M	I	R	H	-	-	-	-	-	-	-	-	-
	AT1G09300.2	-	-	A	W	E	G	E	V	A	G	V	D	A	A	S	E	V	F	K	A	D	Q	A	Y	P	I	S	K	L	P	E	I	L	S	D	M	I	R	H	-	-	-	-	-	-	-	-	-
	I
	ScIcp55	-	N	P	S	S	S	N	F	K	H	I	K	S	L	L	D	G	S	G	N	S	N	R	S	L	N	S	I	A	N	K	T	I	K	P	I	S	K	R	I	A	E	F	R	K	I	K	S
	AT1G09300.1	-	-	-	S	S	K	V	F	H	N	V	Q	S	A	S	Q	R	Y	T	N	L	D	D	F	Q	N	S	A	S	L	G	K	V	K	T	L	S	S	L	T	H	E	L	R	L	I	K	S
	AT1G09300.2	-	-	-	S	S	K	V	F	H	N	V	Q	S	A	S	Q	R	Y	T	N	L	D	D	F	Q	N	S	A	S	L	G	K	V	K	T	L	S	S	L	T	H	E	L	R	L	I	K	S
	I
	ScIcp55	-	L	R	I	M	R	R	A	G	Q	I	S	G	R	S	F	N	Q	A	F	-	-	A	K	R	F	R	N	E	R	T	L	D	S	F	L	H	Y	K	F	I	S	G	G	C	D	K	D
	AT1G09300.1	-	L	K	L	M	R	E	S	A	S	I	A	C	Q	G	L	L	K	T	M	L	H	S	K	G	F	P	D	E	G	I	L	S	A	Q	V	E	Y	E	C	R	V	R	G	A	Q	R	M
	AT1G09300.2	-	L	K	L	M	R	E	S	A	S	I	A	C	Q	G	L	L	K	T	M	L	H	S	K	G	F	P	D	E	G	I	L	S	A	Q	V	E	Y	E	C	R	V	R	G	A	Q	R	M
	I
	ScIcp55	-	P	V	V	A	T	G	S	N	S	L	C	I	H	Y	T	R	N	D	D	V	M	F	D	D	E	M	V	L	V	D	A	A	G	S	L	G	G	Y	C	A	D	I	S	R	T	W	P
	AT1G09300.1	-	P	V	V	G	G	G	S	N	A	S	V	I	H	Y	S	R	N	D	Q	R	I	K	D	G	D	L	V	L	M	D	M	G	C	E	L	H	G	Y	V	S	D	L	T	R	T	W	P
	AT1G09300.2	-	P	V	V	G	G	G	S	N	A	S	V	I	H	Y	S	R	N	D	Q	R	I	K	D	G	D	L	V	L	M	D	M	G	C	E	L	H	G	Y	V	S	D	L	T	R	T	W	P
	I
	ScIcp55	-	K	F	T	D	A	Q	R	D	L	Y	E	A	V	L	N	V	Q	R	D	C	I	K	L	C	K	A	S	N	N	Y	S	L	H	D	I	H	E	K	S	I	T	L	M	K	Q	E	L
	AT1G09300.1	-	K	F	S	S	V	Q	E	E	L	Y	D	L	I	L	Q	T	N	K	E	C	I	K	Q	C	K	P	G	T	-	-	T	I	R	Q	L	N	T	Y	S	T	E	L	L	C	D	G	L
	AT1G09300.2	-	K	F	S	S	V	Q	E	E	L	Y	D	L	I	L	Q	T	N	K	E	C	I	K	Q	C	K	P	G	T	-	-	T	I	R	Q	L	N	T	Y	S	T	E	L	L	C	D	G	L
	I
	ScIcp55	-	G	I	D	K	V	S	G	W	N	V	E	K	L	Y	P	H	Y	I	G	H	N	L	G	L	D	V	H	D	V	P	K	V	S	R	Y	E	P	L	K	V	G	Q	V	I	T	I	E
	AT1G09300.1	-	G	I	L	K	-	S	R	R	L	Y	H	Q	L	N	P	T	S	I	G	H	Y	L	G	M	D	V	H	D	S	S	A	V	G	Y	D	R	P	L	Q	P	G	F	V	I	T	I	E
	AT1G09300.2	-	G	I	L	K	-	S	R	R	L	Y	H	Q	L	N	P	T	S	I	G	H	Y	L	G	M	D	V	H	D	S	S	A	V	G	Y	D	R	P	L	Q	P	G	F	V	I	T	I	E
	I
	ScIcp55	-	Y	I	P	N	E	E	S	F	P	S	Y	F	R	N	V	G	I	R	I	E	D	D	I	A	I	G	E	D	T	Y	T	N	L	T	V	E	A	V	K	E	I	D	D	L	E	N	V
	AT1G09300.1	-	Y	I	P	S	S	F	D	C	P	E	R	F	Q	G	I	G	I	R	I	E	D	D	V	L	I	T	E	T	G	Y	E	V	L	T	G	S	M	P	K	E	I	K	H	I	E	T	L
	AT1G09300.2	-	Y	I	P	S	S	F	D	C	P	E	R	F	Q	G	I	G	I	R	I	E	D	D	V	L	I	T	E	T	G	Y	E	V	L	T	G	S	M	P	K	E	I	K	H	I	E	T	L
	I
	ScIcp55	-	-	-	-	-	-	-	-	-	-	-	-	-	-	-	-	-	-	-	G	L	S	T	K	F	E	E	D	Q	V	A	P	L
	AT1G09300.1	-	H	C	H	D	N	S	A	R	T	S	P	V	S	L	C	K	V	K	G	L	H	T	N	R	N	P	R	R	L	-	-	F
	AT1G09300.2	-	H	C	H	D	N	S	A	R	T	S	P	V	S	L	C	K	V	K	G	L	H	T	N	R	N	P	R	R	L	-	-	F
[truncated: 9 more columns]

## Sheet: Oct1 Alignment
	ScOct1	-	M	L	R	-	T	I	I	L	K	A	G	S	N	A	S	I	P	S	P	S	R	Q	N	K	L	L	R	F	F	A	T	A	G	A	V	S	R	T	S	P	G	S	I	K	K	I	F
	AT5G51540.1	-	M	W	K	L	T	R	R	L	Q	-	-	-	-	-	-	-	P	H	I	N	S	T	R	W	L	V	R	N	F	R	N	G	G	A	-	-	-	-	-	-	-	-	-	-	-	-	-
	I
	ScOct1	-	S	Y	W	R	N	I	N	G	Q	D	A	N	N	S	K	I	S	Q	Y	L	F	K	K	N	K	T	G	L	F	K	N	P	Y	L	T	S	P	D	G	L	R	K	F	S	Q	V	S
	AT5G51540.1	-	-	-	-	-	-	-	-	-	-	-	-	-	-	-	-	-	-	-	-	-	-	-	G	D	A	T	G	L	Y	G	F	D	H	L	K	T	A	K	G	F	Q	R	F	V	A	D	A
	I
	ScOct1	-	A	Q	E	L	L	D	K	M	R	N	D	F	S	E	S	G	K	L	T	Y	I	M	N	L	D	R	L	S	D	T	L	C	R	V	I	D	L	C	E	F	I	R	S	T	H	P	D
	AT5G51540.1	-	S	G	E	L	V	S	Y	I	S	G	M	P	S	S	P	-	-	-	E	I	I	K	A	M	D	E	I	S	D	T	V	C	C	V	V	D	S	A	E	L	C	R	Q	T	H	P	D
	I
	ScOct1	-	V	R	A	A	Q	D	C	H	E	Q	M	F	E	F	M	N	V	L	N	T	D	V	S	L	C	N	I	L	K	S	V	L	N	N	P	E	V	S	S	K	L	S	A	E	E	L	K
	AT5G51540.1	-	V	E	E	A	N	K	A	A	I	E	M	N	D	Y	L	H	H	L	N	T	N	H	T	L	Y	A	A	V	K	K	A	E	Q	D	-	-	-	S	N	L	L	T	K	E	A	S	R
	I
	ScOct1	-	I	L	L	D	D	F	E	K	S	G	I	Y	M	N	P	D	V	R	E	K	F	I	Q	L	S	Q	E	I	S	L	V	G	Q	E	F	I	-	N	H	T	D	Y	P	G	S	N	S
	AT5G51540.1	-	H	L	R	M	D	F	E	R	G	G	I	H	L	D	P	E	K	L	D	K	V	N	N	L	T	T	N	I	F	Q	L	C	R	E	F	S	E	N	I	A	D	D	P	G	H	V	D
	I
	ScOct1	-	P	C	K	D	L	D	N	S	K	V	S	T	F	L	L	K	Q	L	N	-	-	-	-	-	-	-	-	-	-	-	-	-	-	-	-	-	K	D	V	K	G	Q	N	Y	K	V	P
	AT5G51540.1	-	-	-	-	-	F	P	G	S	R	I	P	R	H	L	H	H	L	L	N	P	T	Y	R	S	T	S	G	G	S	R	G	S	T	R	S	A	H	K	S	K	Q	K	G	F	R	I	N
	I
	ScOct1	-	Y	A	A	Y	A	L	L	K	S	C	E	N	E	M	V	R	K	K	L	W	T	A	L	H	S	C	S	D	K	Q	V	K	R	L	S	H	L	I	K	L	R	A	I	L	A	N	L
	AT5G51540.1	-	R	T	V	S	S	I	L	Q	W	T	S	D	E	E	V	R	K	M	V	Y	I	Q	G	N	S	V	P	H	A	N	H	G	V	L	E	K	L	I	A	A	R	H	E	L	S	Q	M
	I
	ScOct1	-	T	S	Y	A	E	Y	Q	L	E	G	K	M	A	K	N	P	K	D	V	Q	D	F	I	L	T	L	M	N	N	T	I	E	K	T	A	N	E	L	K	F	I	A	E	L	K	A	K
	AT5G51540.1	-	N	S	Y	A	D	I	M	V	E	P	N	L	A	K	S	P	K	V	V	T	S	F	L	Q	E	L	S	K	T	V	K	P	K	A	D	E	E	F	I	A	I	R	D	F	K	R	E
	I
	ScOct1	-	K	P	L	T	T	N	T	D	E	I	L	K	L	V	R	P	W	D	R	D	Y	Y	T	G	K	Y	F	Q	L	N	P	S	N	S	P	N	A	K	E	I	S	Y	Y	F	T	L	G
	AT5G51540.1	-	N	P	S	A	E	-	-	-	-	-	-	-	-	L	E	P	W	D	E	T	Y	Y	T	S	-	-	M	M	K	S	S	I	N	D	V	D	T	A	V	V	A	S	Y	F	P	L	P
	I
	ScOct1	-	Q	G	L	S	D	L	F	Q	Q	I	Y	G	I	R	L	E	P	A	I	T	D	E	G	E	T	W	S	P	D	V	R	R	L	N	V	I	S	E	E	E	G	I	I	G	I	I	Y
	AT5G51540.1	-	E	G	L	K	V	L	V	E	S	L	F	G	A	T	F	H	T	I	P	L	A	P	G	E	S	W	H	P	N	V	V	K	L	S	L	H	H	P	D	E	G	D	L	G	Y	L	Y
	I
	ScOct1	-	F	E	R	N	G	K	T	S	N	P	A	H	F	T	V	C	C	S	R	Q	I	Y	P	S	E	T	D	F	S	T	I	Q	V	G	E	N	P	D	G	T	Y	F	Q	L	P	V	I
	AT5G51540.1	-	Y	S	R	K	G	K	Y	P	G	C	A	S	F	A	I	R	G	G	R	K	I	S	E	T	E	-	-	-	-	-	-	-	-	-	-	-	-	-	-	-	-	Y	Q	L	P	V	I
	I
	ScOct1	-	C	N	F	S	P	I	L	I	A	S	K	K	S	L	C	F	L	Q	L	S	E	V	E	T	L	F	H	E	M	G	H	A	M	H	S	M	L	G	R	T	H	M	Q	N	I	S	G
	AT5G51540.1	-	C	N	F	S	R	-	-	-	A	C	D	S	S	I	V	K	L	N	H	S	E	V	E	V	L	F	H	E	F	G	H	A	L	H	S	L	L	S	R	T	D	Y	Q	H	F	S	G
	I
	ScOct1	-	A	T	D	F	V	E	L	P	S	I	L	M	E	H	F	A	K	D	I	R	I	L	T	K	I	G	K	H	Y	G	T	G	E	T	I	Q	A	D	M	L	Q	R	F	M	K	S	T
	AT5G51540.1	-	A	L	D	L	A	E	M	P	S	N	L	F	E	Y	Y	A	W	D	Y	R	L	L	K	R	F	A	R	H	Y	S	T	G	E	T	I	P	E	K	L	V	N	S	L	Q	G	A	R
	I
	ScOct1	-	Q	N	C	E	T	Y	S	Q	A	K	M	A	M	L	D	Q	S	F	H	D	E	K	I	I	S	D	I	D	N	F	D	V	V	E	N	Y	Q	A	L	E	R	R	L	K	V	L	V
	AT5G51540.1	-	A	A	T	E	M	Q	R	Q	V	F	Y	A	L	I	D	Q	M	L	F	G	E	Q	P	E	T	A	R	D	V	S	H	L	V	A	E	L	K	R	Q	H	T	S	W	N	H	V	-
	I
	ScOct1	-	S	N	W	C	G	R	F	G	H	L	F	G	Y	G	A	T	Y	Y	S	Y	L	F	D	R	T	I	A	S	K	I	W	Y	A	L	F	E	D	D	P	Y	S	R	K	N	G	D	K
	AT5G51540.1	-	T	H	W	Y	I	R	F	S	H	L	L	N	Y	G	A	G	Y	Y	S	Y	L	Y	A	K	C	F	A	S	T	I	W	Q	S	I	C	E	E	D	P	L	S	L	N	T	G	T	L
	I
	ScOct1	-	H	L	L	K	W	G	G	L	K	D	P	W	K	C	I	A	D	V	L	E	C	P	M	L	E	K	G	G	S	-	-	-	D	A	M	E	F	I	A	Q	S	H	K	S
	AT5G51540.1	-	K	F	F	K	H	G	G	A	K	D	P	A	E	L	L	T	D	L	A	G	K	E	I	I	S	V	H	G	E	G	I	V	P	A	T	T	Y	L	L	N	E	L	R	L
[truncated: 8 more columns]

## Sheet: SUBA Data
Gene	Description	GFP	Mass Spec	SUBAcon	AdaBoost	BaCelLo	iPSORT	MitoPred	MitoProt	MultiLoc2	Nucleo	Plant-mPLoc	PProwler 1.2	Predotar	PredSL	SLPFA	SLP-Local	SubLoc	TargetP	WoLFPSORT	YLoc
AT1G09300.1	Metallopeptidase M24 family protein			mitochondrion	cytosol	plastid	mitochondrion		mitochondrion	mitochondrion	nucleus	nucleus	mitochondrion	mitochondrion	mitochondrion	mitochondrion	mitochondrion	nucleus	mitochondrion	mitochondrion	mitochondrion
AT1G09300.2	Metallopeptidase M24 family protein			nucleus	cytosol	nucleus				cytosol	nucleus	nucleus	mitochondrion			mitochondrion	extracellular	nucleus		nucleus	cytosol
AT5G51540.1	Zincin-like metalloproteases family protein		plasma membrane, plastid, plastid	mitochondrion	cytosol	plastid	mitochondrion	mitochondrion	mitochondrion	mitochondrion		mitochondrion	mitochondrion	mitochondrion	mitochondrion	mitochondrion	mitochondrion	mitochondrion	mitochondrion	mitochondrion	mitochondrion
